# Supplementary material for: ‘Seeing’ Strain in Soft Materials
Source: Molecules. 2019 Feb 1;24(3):542. doi: 10.3390/molecules24030542 (PMC6384768; doi:10.3390/molecules24030542)
Supplement: Supplementary file 1 [file molecules-24-00542-s001.zip]

Archive with 1 entries (1 files):
- molecules-435790-supplementary.mp4
